# Supplementary material for: Examining the Role of Effective Population Size on Mitochondrial and Multilocus Divergence Time Discordance in a Songbird
Source: PLoS One. 2013 Feb 15;8(2):e55161. doi: 10.1371/journal.pone.0055161 (PMC3574149; doi:10.1371/journal.pone.0055161)
Supplement: Data S1 — Appendix containing taxon list, specimen numbers, haplotype code, specimen localities, and information on genetic markers. (XLS) [file pone.0055161.s006.xls]

## Sheet: Taxon List
Taxon	lineage	Collector #	haplotype code	Country	State	County/locality	Latitude	Longitude
Cardinalis cardinalis	igneus	3986	i11/i12	USA	New Mexico	Grant County, Lower Gila Box (SW Red Rock)	32.6667	-108.883
Cardinalis cardinalis	cardinals	130539	c11/c12	USA	New Mexico	Eddy County, Carsbad, 33 km east, 6 km north; Red Lake	32.4519	-103.888
Cardinalis cardinalis	coccineus	B1868	y1/y2	México	Yucatán	Dzilam de Bravo, 18 km E	21.4667	-88.5667
Cardinalis cardinalis	cardinals	BTS05051	c9/c10	USA	Kansas	Montgomery Co., Elk City Wildlife Management Area	37.2557	-95.7775
Cardinalis cardinalis	igneus	BTS07071	i3/i4	USA	Arizona	Verde River	34.6706	-111.94
Cardinalis cardinalis	coccineus	BTS07165	y3/y4	México	Campeche	Municipo de la Candelaria	18.474	-91.1291
Cardinalis cardinalis	coccineus	BTS07191	y5/y6	México	Yucatán	Municipo de Uman; ~9 km S of Merida, Rancho San Carlos	20.8377	-89.7854
Cardinalis cardinalis	carneus	BTS08164	a5/a6	México	Michoacán	Lazaro Cardenas; La Mira Rancho la Bonetera	18.0951	-102.395
Cardinalis cardinalis	carneus	BTS08192	a7/a8	México	Michoacán	Lazaro Cardenas; La Mira Rancho la Bonetera	18.0951	-102.395
Cardinalis cardinalis	carneus	BTS08217	a9/a10	México	Michoacán	Lazaro Cardenas; La Mira Rancho de Venado	18.1685	-102.311
Cardinalis cardinalis	carneus	BTS08218	a11/a12	México	Michoacán	Lazaro Cardenas; La Mira Rancho de Venado	18.1685	-102.311
Cardinalis cardinalis	carneus	BTS08219	a13/a14	México	Michoacán	Lazaro Cardenas; La Mira Rancho de Venado	18.1685	-102.311
Cardinalis cardinalis	carneus	BTS08220	a15/a16	México	Michoacán	Lazaro Cardenas; La Mira Rancho de Venado	18.1685	-102.311
Cardinalis cardinalis	igneus	CONA202	i5/i6	México	Sonora	Isla Tiburon, El Caracol	29.015	-112.293
Cardinalis cardinalis	carneus	CONACYT1057	a1/a2	México	Michoacán	Presa Infiernillo, 1 km N Campamento CFE	18.1624	-102.176
Cardinalis cardinalis	igeus	CONACYT672	i1/i2	México	Baja California Sur	Rancho Monte Alto, 15 km N de San Javier	25.9311	-111.621
Cardinalis cardinalis	igneus	DHB2691	i7/i8	USA	Arizona	Santa Cruz Co., Arivaca, 10 mi S., Agua Cercada Canyon	31.466	-111.328
Cardinalis cardinalis	igneus	GFB3060	i9/i10	México	Baja California Sur	22km. E. Ciudad Insurgentes; 140 M. 09 Jun	25.2997	-111.533
Cardinalis cardinalis	saturatus	GLS163	s1/s2	México	Quintana Roo	I. Cozumel El Cedral, carretera costera km 18 al S de San Miguel	20.3467	-87.0067
Cardinalis cardinalis	cardinalis	GMS220	c1/c2	USA	Florida	Putnam County, Melrose, 127 South St.	29.7008	-82.0267
Cardinalis cardinalis	mariae	ITM016	m1/m2	México	Nayarit	Islas Marias, Isla Maria Magdalena	21.4533	-106.413
Cardinalis cardinalis	mariae	ITM049	m3/m4	México	Nayarit	Islas Marias, Isla Maria Magdalena	21.4533	-106.413
Cardinalis cardinalis	mariae	ITM050	m5/m6	México	Nayarit	Islas Marias, Isla Maria Magdalena	21.4533	-106.413
Cardinalis cardinalis	mariae	ITM086	m7/m8	México	Nayarit	Islas Marias, Isla Maria Magdalena	21.4533	-106.413
Cardinalis cardinalis	mariae	ITM101	m9/m10	México	Nayarit	Islas Marias, Isla Maria Magdalena	21.4533	-106.413
Cardinalis cardinalis	cardinalis	JSB120	c3/c4	USA	Oklahoma	Caddo Co., Ft. Cobb Wildlife Management Area	35.207	-98.4775
Cardinalis cardinalis	saturatus	MGL17	s3/s4	México	Quintana Roo	I. Cozumel, El Cedral, 18 km SW San Miguel	20.3467	-87.0067
Cardinalis cardinalis	cardinals	PAC 1336	c13/c14	USA	New York	Suffolk Co.; East Northport	40.8813	-73.3205
Cardinalis cardinalis	saturatus	PEP2979	s5/s6	México	Quintana Roo	I. Cozumel S, El Cedral, 18 km SW San Miguel	20.3467	-87.0067
Cardinalis cardinalis	saturatus	PEP3009	s7/s8	México	Quintana Roo	I. Cozumel El Cedral, carretera costera km 18 al S de San Miguel	20.3822	-86.905
Cardinalis cardinalis	cardinalis	QRO510	c5/c6	México	Queretaro	Laguna de la Cruz	21.3758	-99.5083
Cardinalis cardinalis	igneus	SEZ095	i13/i14	México	Sinaloa	Ejido El Naranjo	26.2681	-108.785
Cardinalis cardinalis	carneus	TECO-08-003	a3/a4	México	Guerrero	Tecomate, San Marcos	16.8	-99.35
Cardinalis cardinalis	cardinalis	X8403	c7/c8	USA	Minnesota	Hennepin Co.	45.0166	-93.4703
Cardinalis cardinalis	coccineus	Y408-254	y7/y8	México	Yucatán	Dzilam de Bravo	21.4667	-88.5667
Cardinalis cardinalis	coccineus	Y408-257	y9/y10	México	Yucatán	Dzilam de Bravo	21.4667	-88.5667
Cardinalis cardinalis	coccineus	Y408-284	y11/y12	México	Yucatán	Dzilam de Bravo	21.4667	-88.5667
Cardinalis phoeniceus		2238	p1/p2	Venezuela
Cardinalis phoeniceus		2239	p3/p4	Venezuela
Cardinalis phoeniceus		2269	p5/p6	Venezuela
Cardinalis phoeniceus		2285	p9/p10	Venezuela
Cardinalis phoeniceus		2301	p7/p8	Venezuela
Cardinalis sinuatus		BTS05044	Cs3/Cs4	USA	Texas	Brewster County, Elephant Mountain Wildlife Management Area	30.5888	-103.894
Cardinalis sinuatus		CONA250	Cs5/Cs6	México
Cardinalis sinuatus		JSB222	Cs1/Cs2	USA	Texas	Brewster County, Elephant Mountain Wildlife Management Area	30.5888	-103.894
Caryothraustes canadensis		FMNH427231	cc3/cc4	Brazil	Algoas
Caryothraustes canadensis		FMNH427232	cc5/cc6	Brazil	Algoas
Caryothraustes canadensis		KU1273	cc1/cc2	Guyana
Caryothraustes poliogaster		JK01045	cp7/cp8	Honduras	Atlantida
Caryothraustes poliogaster		KU2080	cp1/cp2	México	Campeche
Caryothraustes poliogaster		KU2097	cp3/cp4	México	Campeche
Caryothraustes poliogaster		JK01044	cp5/cp6	Honduras	Atlantida
Periporphyrus erythromelas		KU1191	Pe2/Pe3	Guyana
Periporphyrus erythromelas		KU1201	pe4/pe5	Guyana
Rhodothraupis celaeno		CONA 1215	r2/r3	México	Tamaulipas
Rhodothraupis celaeno		HGO-SLP 431	r4/r5	México	Tamaulipas
Rhodothraupis celaeno		X-17	r6/r7	México	Tamaulipas
Molothrus ater		JK03146	MA	USA	Oklahoma	Caddo Co., Ft. Cobb Wildlife Management Area	35.207	-98.4775

## Sheet: Genetic Markers
Gene Code	Gene Name	Chromosome		Annealing Temperature
ND2	NADH dehydrogenase subunit 2	Mitochondrion	Mitochondrion	54° C
EEF2	eukaryotic translation elongation factor 2	Chromosome 28	Autosomal	58° C
HMGN2	nonhistone chromosomal protein HMG-17	Chromosome 23	Autosomal	56° C
RHO-I1	rhodopsin	Chromosome 12	Autosomal	61° C
ACA	crystallin alpha A	Chromosome 1	Autosomal	60° C
ACO1	aconitase 1	Z Chromosome	Sex-linked	60° C
FGB-I5	fibrinogen beta chain	Chromosome 4	Autosomal	60° C
βact3	beta actin	Chromosome 10	Autosomal	60° C
ODC	ornithine decarboxylase	Chromosome 3	Autosomal	65° C
MYC	myoglobin	Chromosome 1	Autosomal	60° C
