# Supplementary material for: Examining the Role of Effective Population Size on Mitochondrial and Multilocus Divergence Time Discordance in a Songbird
Source: PLoS One. 2013 Feb 15;8(2):e55161. doi: 10.1371/journal.pone.0055161 (PMC3574149; doi:10.1371/journal.pone.0055161)
Supplement: Data S2 — Output from the positive selection test on mtDNA. (XLS) [file pone.0055161.s007.xls]

## Sheet: Selection Test
Codon#	Triplet	Syn (s)	Nonsyn (n)	Syn sites (S)	Nonsyn sites (N)	dS	dN	dN-dS	P-value	Normalized dN-dS
1	ATG	0	0	0.366815	2.46641	0	0	0	0	0
2	AAT	1	0	0.385997	2.614	2.59069	0	-2.59069	1	-19.6678
3	CCC	0	0	1	2	0	0	0	0	0
4	CAA	0	0	0.153231	2.46077	0	0	0	0	0
5	GCA	0	0	1	2	0	0	0	0	0
6	ACC	0	1	1	2	0	0.5	0.5	0.666667	3.79585
7	CTA	0	0	1.386	1.614	0	0	0	0	0
8	ATT	0	0	0.385997	2.614	0	0	0	0	0
9	TTC	0	0	0.385997	2.614	0	0	0	0	0
10	ATC	0	0	0.385997	2.614	0	0	0	0	0
11	ACC	0	1	1	2	0	0.5	0.5	0.666667	3.79585
12	AGC	0	0	0.385997	2	0	0	0	0	0
13	CTT	0	0	1	2	0	0	0	0	0
14	ATA	0	0	0.153231	2.68	0	0	0	0	0
15	CTA	0	0	1.386	1.614	0	0	0	0	0
16	GGG	0	0	1	1.63319	0	0	0	0	0
17	ACA	0	0	1	1.83323	0	0	0	0	0
18	ACC	0	0	1	2	0	0	0	0	0
19	ATC	0	0	0.385997	2.614	0	0	0	0	0
20	ACT	0	0	1	2	0	0	0	0	0
21	ATC	0	0	0.385997	2.614	0	0	0	0	0
22	TCA	0	0	1	1.55277	0	0	0	0	0
23	AGC	0	0	0.385997	2	0	0	0	0	0
24	AAC	0	0	0.385997	2.614	0	0	0	0	0
25	CAT	0	0	0.385997	2.614	0	0	0	0	0
26	TGA	0	0	0.153231	2.03273	0	0	0	0	0
27	ATT	0	0	0.385997	2.614	0	0	0	0	0
28	ATA	1	0	0.179413	2.65381	5.57373	0	-5.57373	1	-42.3141
29	GCC	0	0	1	2	0	0	0	0	0
30	TGA	0	0	0.153231	2.03273	0	0	0	0	0
31	ACT	1	0	1	2	1	0	-1	1	-7.5917
32	GGC	2	0	1	1.9439	2	0	-2	1	-15.1834
33	CTA	0	0	1.386	1.614	0	0	0	0	0
34	GAA	0	0	0.153231	2.53018	0	0	0	0	0
35	ATT	0	0	0.385997	2.614	0	0	0	0	0
36	AAT	0	0	0.385997	2.614	0	0	0	0	0
37	ACA	0	0	1	1.83323	0	0	0	0	0
38	CTC	1	0	1.04732	1.95268	0.954821	0	-0.954821	1	-7.24872
39	GCC	0	0	1	2	0	0	0	0	0
40	ATT	0	0	0.385997	2.614	0	0	0	0	0
41	CTC	0	0	1	2	0	0	0	0	0
42	CCA	0	0	1	2	0	0	0	0	0
43	CTG	1	0	1.386	1.614	0.721502	0	-0.721502	1	-5.47743
44	ATC	0	0	0.385997	2.614	0	0	0	0	0
45	TCA	0	0	1	1.55277	0	0	0	0	0
46	AAG	1	0	0.334152	2.15796	2.99265	0	-2.99265	1	-22.7193
47	TCT	0	0	1	2	0	0	0	0	0
48	CAC	0	0	0.385997	2.614	0	0	0	0	0
49	CAC	0	0	0.385997	2.614	0	0	0	0	0
50	CCA	1	0	1	2	1	0	-1	1	-7.5917
51	CGA	1	0	1	1.55277	1	0	-1	1	-7.5917
52	GCC	1	0	1	2	1	0	-1	1	-7.5917
53	ATC	0	0	0.385997	2.614	0	0	0	0	0
54	GAA	0	0	0.153231	2.53018	0	0	0	0	0
55	GCC	1	0	1	2	1	0	-1	1	-7.5917
56	GCT	0	0	1	2	0	0	0	0	0
57	ACT	0	0	1	2	0	0	0	0	0
58	AAA	1	0	0.352677	2.13944	2.83545	0	-2.83545	1	-21.5259
59	TAC	0	0	0.385997	2	0	0	0	0	0
60	TTC	0	0	0.385997	2.614	0	0	0	0	0
61	TTA	0	0	0.539228	2.01354	0	0	0	0	0
62	ACC	0	0	1	2	0	0	0	0	0
63	CAG	1	0	0.218276	2.39573	4.58136	0	-4.58136	1	-34.7803
64	GCA	0	0	1	2	0	0	0	0	0
65	GCC	1	0	1	2	1	0	-1	1	-7.5917
66	GCT	1	0	1	2	1	0	-1	1	-7.5917
67	TCT	1	0	1	2	1	0	-1	1	-7.5917
68	GCC	0	0	1	2	0	0	0	0	0
69	CTG	3	0	1.386	1.614	2.16451	0	-2.16451	1	-16.4323
70	GTC	0	0	1	2	0	0	0	0	0
71	CTA	0	0	1.386	1.614	0	0	0	0	0
72	TTC	1	0	0.385997	2.614	2.59069	0	-2.59069	1	-19.6678
73	TCT	1	0	1	2	1	0	-1	1	-7.5917
74	AGC	0	0	0.385997	2	0	0	0	0	0
75	ATA	1	0	0.185894	2.64733	5.37942	0	-5.37942	1	-40.839
76	ACT	0	0	1	2	0	0	0	0	0
77	AAT	2	0	0.385997	2.614	5.18138	0	-5.18138	1	-39.3355
78	GCA	0	0	1	2	0	0	0	0	0
79	TGG	3	0	0.332721	1.85323	9.01655	0	-9.01655	1	-68.451
80	CAC	1	2	0.385997	2.48172	2.59069	0.805894	-1.7848	0.950525	-13.5497
81	ACC	1	0	1	2	1	0	-1	1	-7.5917
82	GGA	1	0	1	1.63319	1	0	-1	1	-7.5917
83	CAG	1	0	0.334152	2.27985	2.99265	0	-2.99265	1	-22.7193
84	TGA	0	0	0.153231	2.03273	0	0	0	0	0
85	GAT	1	0	0.385997	2.614	2.59069	0	-2.59069	1	-19.6678
86	ATC	1	0	0.385997	2.614	2.59069	0	-2.59069	1	-19.6678
87	ACT	2	0	1	2	2	0	-2	1	-15.1834
88	CAA	0	0	0.153231	2.46077	0	0	0	0	0
89	CTA	0	0	1.386	1.614	0	0	0	0	0
90	ACT	1	0	1	2	1	0	-1	1	-7.5917
91	CAC	0	0	0.385997	2.614	0	0	0	0	0
92	CCC	0	0	1	2	0	0	0	0	0
93	ACA	0	0	1	1.83323	0	0	0	0	0
94	TCC	0	0	1	2	0	0	0	0	0
95	TGC	0	0	0.385997	2.614	0	0	0	0	0
96	CTG	1	0	1.386	1.614	0.721502	0	-0.721502	1	-5.47743
97	ATC	0	0	0.385997	2.614	0	0	0	0	0
98	CTT	2	0	1	2	2	0	-2	1	-15.1834
99	ACT	0	0	1	2	0	0	0	0	0
100	TCA	1	0	1	1.56193	1	0	-1	1	-7.5917
101	GCA	0	0	1	2	0	0	0	0	0
102	ATC	0	0	0.385997	2.614	0	0	0	0	0
103	GCA	1	0	1	2	1	0	-1	1	-7.5917
104	ATA	0	0	0.153231	2.68	0	0	0	0	0
105	AAA	0	0	0.153231	2.33888	0	0	0	0	0
106	CTA	0	0	1.386	1.614	0	0	0	0	0
107	GGA	0	0	1	1.63319	0	0	0	0	0
108	CTG	0	0	1.386	1.614	0	0	0	0	0
109	GTC	2	1	1	2	2	0.5	-1.5	0.962963	-11.3876
110	CCA	0	0	1	2	0	0	0	0	0
111	TTC	0	0	0.385997	2.614	0	0	0	0	0
112	CAC	0	0	0.385997	2.614	0	0	0	0	0
113	TTC	1	0	0.385997	2.614	2.59069	0	-2.59069	1	-19.6678
114	TGA	0	0	0.153231	2.03273	0	0	0	0	0
115	TTC	0	0	0.385997	2.614	0	0	0	0	0
116	CCA	0	0	1	2	0	0	0	0	0
117	GAA	0	0	0.153231	2.53018	0	0	0	0	0
118	GTA	0	0	1	2	0	0	0	0	0
119	CTT	0	0	1	2	0	0	0	0	0
120	CAA	0	0	0.153231	2.46077	0	0	0	0	0
121	GGC	0	0	1	2	0	0	0	0	0
122	TCT	0	0	1	2	0	0	0	0	0
123	CCT	0	0	1	2	0	0	0	0	0
124	CTT	1	0	1	2	1	0	-1	1	-7.5917
125	ACT	0	1	0.906103	2.0939	0	0.477578	0.477578	0.697966	3.62563
126	ACC	0	0	1	2	0	0	0	0	0
127	GGT	0	0	1	2	0	0	0	0	0
128	CTT	0	0	1	2	0	0	0	0	0
129	ATC	0	0	0.385997	2.614	0	0	0	0	0
130	CTA	0	0	1.386	1.614	0	0	0	0	0
131	TCT	0	0	1	2	0	0	0	0	0
132	ACC	0	0	1	2	0	0	0	0	0
133	ATT	0	0	0.385997	2.614	0	0	0	0	0
134	ATA	0	0	0.153231	2.68	0	0	0	0	0
135	AAA	0	0	0.153231	2.33888	0	0	0	0	0
136	CTC	0	0	1	2	0	0	0	0	0
137	CCC	0	0	1	2	0	0	0	0	0
138	CCA	1	0	1	2	1	0	-1	1	-7.5917
139	ATC	0	0	0.385997	2.614	0	0	0	0	0
140	GCA	0	1	1	1.99572	0	0.501073	0.501073	0.66619	3.804
141	CTA	0	0	1.386	1.614	0	0	0	0	0
142	CTC	1	0	1	2	1	0	-1	1	-7.5917
143	TAC	0	0	0.385997	2	0	0	0	0	0
144	ATA	0	0	0.153231	2.68	0	0	0	0	0
145	ACT	0	0	1	2	0	0	0	0	0
146	TCC	3	0	1	1.68897	3	0	-3	1	-22.7751
147	CCC	1	0	1	2	1	0	-1	1	-7.5917
148	TCA	0	0	1	1.55277	0	0	0	0	0
149	CTT	0	0	1	2	0	0	0	0	0
150	AAT	1	0	0.385997	2.614	2.59069	0	-2.59069	1	-19.6678
151	CCA	0	0	1	2	0	0	0	0	0
152	GCC	0	1	1	2	0	0.5	0.5	0.666667	3.79585
153	CTC	2	0	1.04732	1.95268	1.90964	0	-1.90964	1	-14.4974
154	TTA	0	0	0.539228	2.01354	0	0	0	0	0
155	ACT	0	0	1	2	0	0	0	0	0
156	ACC	0	0	1	2	0	0	0	0	0
157	TTA	2	0	0.674935	1.94951	2.96325	0	-2.96325	1	-22.4961
158	GCA	2	0	1	2	2	0	-2	1	-15.1834
159	ATC	1	0	0.385997	2.614	2.59069	0	-2.59069	1	-19.6678
160	CTC	1	0	1	2	1	0	-1	1	-7.5917
161	TCA	0	0	1	1.55277	0	0	0	0	0
162	ACA	0	0	1	1.83323	0	0	0	0	0
163	GCC	0	0	1	2	0	0	0	0	0
164	CTA	3	0	0.693309	1.93377	4.32708	0	-4.32708	1	-32.8499
165	GGC	0	0	1	2	0	0	0	0	0
166	GGA	0	0	1	1.63319	0	0	0	0	0
167	TGA	0	0	0.153231	2.03273	0	0	0	0	0
168	ATG	0	0	0.366815	2.46641	0	0	0	0	0
169	GGC	0	0	1	2	0	0	0	0	0
170	CTT	0	0	1	2	0	0	0	0	0
171	AAC	0	0	0.385997	2.614	0	0	0	0	0
172	CAA	1	0	0.225429	2.38857	4.43598	0	-4.43598	1	-33.6766
173	ACA	0	0	1	1.83323	0	0	0	0	0
174	CAA	0	0	0.153231	2.46077	0	0	0	0	0
175	ATC	0	0	0.385997	2.614	0	0	0	0	0
176	CGA	0	0	1	1.55277	0	0	0	0	0
177	AAA	0	0	0.153231	2.33888	0	0	0	0	0
178	ATC	0	0	0.385997	2.614	0	0	0	0	0
179	CTA	1	0	1.386	1.614	0.721502	0	-0.721502	1	-5.47743
180	GCA	0	0	1	2	0	0	0	0	0
181	TTC	0	0	0.385997	2.614	0	0	0	0	0
182	TCT	0	0	1	2	0	0	0	0	0
183	TCT	0	0	1	2	0	0	0	0	0
184	ATC	1	0	0.385997	2.614	2.59069	0	-2.59069	1	-19.6678
185	TCC	1	0	1	2	1	0	-1	1	-7.5917
186	CAC	0	0	0.385997	2.614	0	0	0	0	0
187	CTA	0	0	1.386	1.614	0	0	0	0	0
188	GGC	0	0	1	2	0	0	0	0	0
189	TGA	0	0	0.153231	2.03273	0	0	0	0	0
190	ATG	2	0	0.332586	2.50064	6.01348	0	-6.01348	1	-45.6526
191	GCA	0	0	1	2	0	0	0	0	0
192	ATC	0	0	0.385997	2.614	0	0	0	0	0
193	ATC	0	0	0.385997	2.614	0	0	0	0	0
194	ATC	1	0	0.385997	2.614	2.59069	0	-2.59069	1	-19.6678
195	GTC	0	0	1	2	0	0	0	0	0
196	TAC	0	0	0.385997	2	0	0	0	0	0
197	AAC	0	0	0.385997	2.614	0	0	0	0	0
198	CCC	0	0	1	2	0	0	0	0	0
199	AAA	0	0	0.153231	2.33888	0	0	0	0	0
200	CTT	0	0	1	2	0	0	0	0	0
201	ACC	1	0	1	2	1	0	-1	1	-7.5917
202	CTG	0	0	1.386	1.614	0	0	0	0	0
203	CTC	0	0	1	2	0	0	0	0	0
204	AAC	0	0	0.385997	2.614	0	0	0	0	0
205	TTC	0	0	0.385997	2.614	0	0	0	0	0
206	TAC	0	0	0.385997	2	0	0	0	0	0
207	CTT	1	0	1	2	1	0	-1	1	-7.5917
208	TAC	0	0	0.385997	2	0	0	0	0	0
209	GCT	1	0	1	2	1	0	-1	1	-7.5917
210	GTA	0	0	1	2	0	0	0	0	0
211	ATA	0	0	0.153231	2.68	0	0	0	0	0
212	ACT	1	0	1	2	1	0	-1	1	-7.5917
213	GCA	0	0	1	2	0	0	0	0	0
214	ACC	0	1	1	2	0	0.5	0.5	0.666667	3.79585
215	ATC	0	0	0.385997	2.614	0	0	0	0	0
216	TTC	0	0	0.385997	2.614	0	0	0	0	0
217	CTT	1	0	1	2	1	0	-1	1	-7.5917
218	ACT	0	0	1	2	0	0	0	0	0
219	CTA	0	0	1.386	1.614	0	0	0	0	0
220	AAC	0	0	0.385997	2.614	0	0	0	0	0
221	ACA	0	0	1	1.83323	0	0	0	0	0
222	ACC	0	0	1	2	0	0	0	0	0
223	AAA	0	0	0.153231	2.33888	0	0	0	0	0
224	GTA	1	0	1	2	1	0	-1	1	-7.5917
225	CTC	1	0	1	2	1	0	-1	1	-7.5917
226	AAA	0	0	0.153231	2.33888	0	0	0	0	0
227	CTG	2	0	1.386	1.614	1.443	0	-1.443	1	-10.9549
228	TCT	1	0	1	2	1	0	-1	1	-7.5917
229	ACC	1	0	1	2	1	0	-1	1	-7.5917
230	CTA	1	0	1.386	1.614	0.721502	0	-0.721502	1	-5.47743
231	ATA	1	1	0.168309	2.66368	5.94144	0.37542	-5.56602	0.996468	-42.2556
232	ACT	0	1	1	2	0	0.5	0.5	0.666667	3.79585
233	GCA	0	0	1	2	0	0	0	0	0
234	TGA	0	0	0.153231	2.03273	0	0	0	0	0
235	GCT	0	1	1	2	0	0.5	0.5	0.666667	3.79585
236	AAA	0	0	0.153231	2.33888	0	0	0	0	0
237	GCT	1	0	1	2	1	0	-1	1	-7.5917
238	CCA	0	0	1	2	0	0	0	0	0
239	TCC	0	0	1	2	0	0	0	0	0
240	CTA	0	0	1.386	1.614	0	0	0	0	0
241	AAC	0	0	0.385997	2.614	0	0	0	0	0
242	ACA	0	0	1	1.83323	0	0	0	0	0
243	ATG	1	0	0.347047	2.48618	2.88145	0	-2.88145	1	-21.8752
244	CTA	1	0	1.386	1.614	0.721502	0	-0.721502	1	-5.47743
245	CTC	0	0	1	2	0	0	0	0	0
246	CTA	1	0	1.386	1.614	0.721502	0	-0.721502	1	-5.47743
247	GCC	0	0	1	2	0	0	0	0	0
248	CTA	0	0	1.386	1.614	0	0	0	0	0
249	CTC	0	0	1	2	0	0	0	0	0
250	TCC	1	0	1	2	1	0	-1	1	-7.5917
251	CTT	0	0	1	2	0	0	0	0	0
252	GCA	0	0	1	2	0	0	0	0	0
253	GGA	0	0	1	1.63319	0	0	0	0	0
254	CTC	0	0	1	2	0	0	0	0	0
255	CCT	1	0	1	2	1	0	-1	1	-7.5917
256	CCT	1	0	1	2	1	0	-1	1	-7.5917
257	CTA	0	0	1.386	1.614	0	0	0	0	0
258	ACA	0	0	1	1.83323	0	0	0	0	0
259	GGA	0	0	1	1.63319	0	0	0	0	0
260	TTT	1	0	0.385997	2.614	2.59069	0	-2.59069	1	-19.6678
261	CTA	0	0	1.386	1.614	0	0	0	0	0
262	CCC	1	0	1	2	1	0	-1	1	-7.5917
263	AAA	1	0	0.185894	2.30622	5.37942	0	-5.37942	1	-40.839
264	TGA	0	0	0.153231	2.03273	0	0	0	0	0
265	CTT	0	0	1	2	0	0	0	0	0
266	ATT	0	0	0.385997	2.614	0	0	0	0	0
267	ATT	0	0	0.385997	2.614	0	0	0	0	0
268	CAA	0	0	0.153231	2.46077	0	0	0	0	0
269	GAA	1	0	0.225429	2.45798	4.43598	0	-4.43598	1	-33.6766
270	CTA	0	0	1.386	1.614	0	0	0	0	0
271	ACT	0	0	1	2	0	0	0	0	0
272	AAA	0	0	0.153231	2.33888	0	0	0	0	0
273	CAA	0	0	0.153231	2.46077	0	0	0	0	0
274	GAC	0	0	0.385997	2.614	0	0	0	0	0
275	ATA	0	0	0.153231	2.68	0	0	0	0	0
276	GCC	0	0	1	2	0	0	0	0	0
277	CTA	0	0	1.386	1.614	0	0	0	0	0
278	ACA	0	1	1	1.99754	0	0.500615	0.500615	0.666394	3.80052
279	GCC	1	0	1	2	1	0	-1	1	-7.5917
280	ACC	0	0	1	2	0	0	0	0	0
281	CTT	1	0	1	2	1	0	-1	1	-7.5917
282	ATC	0	0	0.385997	2.614	0	0	0	0	0
283	TCC	0	0	1	2	0	0	0	0	0
284	CTT	0	0	1	2	0	0	0	0	0
285	CTC	0	0	1	2	0	0	0	0	0
286	TCT	0	0	1	2	0	0	0	0	0
287	CTG	2	0	1.386	1.614	1.443	0	-1.443	1	-10.9549
288	CTA	1	0	1.09976	1.74906	0.909288	0	-0.909288	1	-6.90304
289	AGC	0	0	0.385997	2	0	0	0	0	0
290	CTG	2	0	1.386	1.614	1.443	0	-1.443	1	-10.9549
291	TTC	0	0	0.385997	2.614	0	0	0	0	0
292	TTC	0	0	0.385997	2.614	0	0	0	0	0
293	TAC	0	0	0.385997	2	0	0	0	0	0
294	CTC	0	0	1	2	0	0	0	0	0
295	CGC	0	0	1	2	0	0	0	0	0
296	TTA	0	0	0.539228	2.01354	0	0	0	0	0
297	GCA	1	0	1	2	1	0	-1	1	-7.5917
298	TAC	0	0	0.385997	2	0	0	0	0	0
299	TGC	0	0	0.385997	2.614	0	0	0	0	0
300	ACA	0	1	1	1.85367	0	0.53947	0.53947	0.649574	4.0955
301	GCA	0	0	1	2	0	0	0	0	0
302	ATC	0	0	0.385997	2.614	0	0	0	0	0
303	ACA	0	0	1	1.83323	0	0	0	0	0
304	CTC	0	0	1	2	0	0	0	0	0
305	CCC	0	0	1	2	0	0	0	0	0
306	CCA	0	0	1	2	0	0	0	0	0
307	CAC	1	0	0.385997	2.614	2.59069	0	-2.59069	1	-19.6678
308	ACC	1	0	1	2	1	0	-1	1	-7.5917
309	ACA	0	0	1	1.83323	0	0	0	0	0
310	AAT	0	0	0.385997	2.614	0	0	0	0	0
311	CAC	0	0	0.385997	2.614	0	0	0	0	0
312	ATA	0	0	0.153231	2.68	0	0	0	0	0
313	AAA	0	0	0.153231	2.33888	0	0	0	0	0
314	CAA	0	0	0.153231	2.46077	0	0	0	0	0
315	TGA	0	0	0.153231	2.03273	0	0	0	0	0
316	CGT	1	0	1	2	1	0	-1	1	-7.5917
317	ACT	0	0	1	2	0	0	0	0	0
318	AAC	0	0	0.385997	2.614	0	0	0	0	0
319	AAG	0	0	0.366815	2.1253	0	0	0	0	0
320	CCG	2	0	1	2	2	0	-2	1	-15.1834
321	ACT	0	1	0.924733	2.07527	0	0.481866	0.481866	0.691756	3.65818
322	AAC	0	0	0.385997	2.614	0	0	0	0	0
323	GTC	0	0	1	2	0	0	0	0	0
324	ACA	0	0	1	1.83323	0	0	0	0	0
325	ATC	0	1	0.461264	2.53874	0	0.393897	0.393897	0.846245	2.99035
326	GCT	0	0	1	2	0	0	0	0	0
327	ATC	0	0	0.385997	2.614	0	0	0	0	0
328	CTG	0	0	1.386	1.614	0	0	0	0	0
329	ACC	0	0	1	2	0	0	0	0	0
330	ACC	1	0	1	2	1	0	-1	1	-7.5917
331	ATT	0	0	0.385997	2.614	0	0	0	0	0
332	ACT	1	0	1	2	1	0	-1	1	-7.5917
333	ATC	0	1	0.59355	2.40645	0	0.41555	0.41555	0.80215	3.15473
334	ATA	0	0	0.153231	2.68	0	0	0	0	0
335	CTC	0	0	1	2	0	0	0	0	0
336	CTC	0	0	1	2	0	0	0	0	0
337	CCC	0	0	1	2	0	0	0	0	0
338	ATC	0	2	1	2	0	1	1	0.444444	7.5917
339	GCC	0	0	1	2	0	0	0	0	0
340	CCT	0	1	0.463645	2.39509	0	0.417522	0.417522	0.837814	3.1697
341	ATG	1	0	0.385997	2.614	2.59069	0	-2.59069	1	-19.6678
342	ATC	0	0	1	2	0	0	0	0	0
343	CTC	1	0	1	2	1	0	-1	1	-7.5917
344	ACC	1	1	0.479894	2.52011	2.08379	0.396809	-1.68698	0.974411	-12.8071
345	ATC	0	0	1	2	0	0	0	0	0
